# Supplementary material for: Beta amyloid aggregates induce sensitised TLR4 signalling causing long-term potentiation deficit and rat neuronal cell death
Source: Commun Biol. 2020 Feb 18;3:79. doi: 10.1038/s42003-020-0792-9 (PMC7028984; doi:10.1038/s42003-020-0792-9)
Supplement: Supplementary file 3 — Supplementary Data 1 [file 42003_2020_792_MOESM3_ESM.xlsx]

## Sheet: figure 1 a
		Fibril Aβ			MyD88 -/- Fibril Aβ			TLR4 -/- Fibril Aβ			TLR2 -/- Fibril Aβ
	0.1	5.33365	0.138585		4.9865	0.138585		5.6784	0.138585		4.40763	0.138585
	0.2	5.36108	2.17369		6.06156	2.17369		4.07177	2.17369		5.92504	2.17369
	1	7.72829	1.9544		4.84152	1.9544		4.87923	1.9544		5.8297	1.9544
	4	7.34324	3.4904		4.69857	3.4904		8.29384	3.4904		5.67869	3.4904
	20	5.65025	0.291599		8.23516	0.291599		5.07184	0.291599		6.96453	0.291599
	100	4.99879	4.98729		3.6402	4.98729		6.39939	4.98729		4.34441	4.98729
	140	8.29716	0.86599		3.37759	0.86599		5.58379	0.86599		3.75334	0.86599
	200	3.34684	0.999579		4.58355	0.999579		7.89386	0.999579		8.00515	0.999579
	300	5.7332	1.08323		3.71642	1.08323		6.54675	1.08323		4.57245	1.08323
	400	7.19695	2.49415		5.78835	2.49415		4.14136	2.49415		4.07933	2.49415

## Sheet: figure 1 b
		WT Aβ			MyD88 -/- Aβ			TLR4 -/- Aβ			TLR2 -/- Aβ
	0.1	2.16775	5.87692		0.391999	1.1		0.047642	9.11149		1.986	8.69363
	0.2	4.32467	17.2336		0.782035	1.1		0.095225	9.22729		2.987	8.51671
	1	21.1969	19.5909		3.83284	1.3		0.473774	9.03908		11.8264	8.53083
	4	78.7788	29.7786		14.2419	7.1		1.8604	8.7268		46.054	7.88955
	20	274.633	39.8397		49.6037	19.6		8.44523	3.74087		161.448	3.13507
	100	431.312	36.3794		77.7813	22.1		27.3362	3.27848		254.366	2.94851
	140	433.83	44.5758		78.2294	32.5		31.6945	31.4079		255.505	30.9445
	200	434.204	41.8754		78.2294	30.55		35.259	28.264		255.603	27.9621
	300	434.224	42.9933		78.2294	9.56		35.259	7.9		255.641	0.42466
	400	434.224	9.7		78.2294	9.5		35.259	8.3		255.482	5.3

## Sheet: figure 1 c
		WT AB			Myd88 AB			TLR4 AB			TLR2 AB
	0.1	1.05914	2.44907		0.976129	0.503109		0.025388	4.01761		0.647802	1.22454
	0.2	1.11949	2.96283		0.550534	0.484176		0.486774	4.05507		0.969901	1.48141
	1	2.85951	0.039022		0.654729	0.521496		0.428268	3.81269		2.34606	0.019511
	4	8.33618	4.30484		5.33092	0.113205		0.510735	3.62553		4.21933	2.15242
	20	20.1411	4.12835		6.08509	1.21464		1.03354	1.65667		10.6753	2.06417
	100	33.3812	0.699708		11.7612	1.95833		3.12508	1.61251		17.5874	0.349854
	140	40.5985	0.93062		14.4016	1.14648		3.47978	1.75006		20.6	0.46531
	200	43.8911	4.80608		19.9122	0.022242		3.65253	3.41411		21.5505	2.40304
	300	43.6512	0.297927		19.9847	0.212757		3.65253	0.297107		22.2426	0.148964
	400	43.6512	0.011274		19.9847	0.089174		3.65253	1.27076		22.1943	0.005637

## Sheet: figure 2 a
	1 nM			500 pM			100 pM			10 pM			Media
24	4.32467	1.95832		2.16775	4.11011		1.65583	3.27222		1.26417	4.28204		2.433	0.234
48	13.9362	8.83071		11.7408	6.0544		9.54015	2.13764		8.40477	3.30491		1.4353	0.234
72	36.0436	7.13602		13.1473	1.85985		15.8109	5.76985		13.1425	2.11606		2.453	1.234
120	105.21	11.6266		58.1155	12.3516		28.078	7.43661		20.9053	2.73781		1.345	0.234

## Sheet: figure 2 b
		Mono Aβ			Oligo Aβ			Fib Aβ			LPS
	0.05	8.27514	2.32957		0.417876	2.80918		2.45	9.26784		2.56856	7.96669
	0.1	7.41688	7.83889		1.32102	0.389626		5.456	6.6705		37.56	4.25605
	0.5	3.94445	3.15585		1.7208	6.20872		12.4564	10.2134		56.875	7.00894
	2	0.763104	4.88292		10.6799	8.50006		34.4564	7.04266		176.687	10.689
	10	2.27721	3.94084		114	29.9022		50.5675	11.5351		345.679	34.5824
	40	7.36041	3.36068		495	105.108		65.5675	11.001		982.101	111.647
	70	8.27714	1.54964		495	107.889		90.4565	14.1582		1532.78	123.773
	100	2.91438	8.30655		495	121.919		86.427	12.7857		1546.91	46.1126
	150	8.51371	8.25248		495	72.3576		86.457	18.5806		1530.98	141.288
	200	9.09316	4.15531		496	123.194		87.568	17.4979		1517.16	141.33

## Sheet: figure 2 c
	1 nM			500 pM			100 pM			10 pM			Media
24	19.9991	2.58772		6.9598	0.801334		9.02699	1.67618		5.95697	1.30783		3.234	0.4234
48	46.983	5.58882		37.1629	3.88983		28.8722	2.90437		32.6747	3.39878		3.564	0.545
72	99.3637	10.2044		43.9	5.35413		50.1133	5.50531		42.2408	4.29058		3.164	0.553
120	295.192	29.989		266.097	16.6393		76.7414	8.56512		65.8318	6.97097		3.1001	0.112

## Sheet: figure 2 d
	LPS-RSLA			Aβ-RSLA			Aβ			RSLA only			TAK242			Aβ-TAK242
0.05	6.5687	2.57745		6.66301	2.38619		0.828919	2.61391		13.8563	4.875		21.1698	4.55348		11.8092	5.10596
0.1	4.56744	2.71146		9.26909	2.95972		1.44703	2.18718		6.23542	1.86		12.1684	7.78504		14.244	11.3201
0.5	3.567	2.46304		6.49436	3.09911		1.70847	2.28715		3.3463	2.754		5.43462	3.41734		9.59166	2.58221
2	7.41687	3.12446		6.48406	2.56025		11.0342	2.98535		0.3463	2.489		5.35412	4.89633		7.48115	10.6074
10	1.32102	2.23512		46.1635	4.46122		222.272	11.3007		14.346	4.7543		14.789	1.97933		47.9052	5.4611
40	5.456	3.05253		171.362	39.1651		957.749	40.3185		6.235	2.863		15.7703	6.47143		174.752	26.5832
70	13.6423	3.07105		146.99	38.1286		817.454	35.3368		6.234	1.974		7.47899	1.55609		177.938	18.391
100	7.67774	3.19686		197.67	40.0724		1021.92	43.1558		10.349	3.933		15.4551	10.746		199.066	22.0038
150	16.3445	2.97213		171.033	49.0118		1055.99	44.4717		9.12354	3.85		10.868	7.8288		180.477	26.6974
200	16.2234	2.72784		190.378	49.7862		902.257	39.0262		11.1267	2.223		15.0712	7.2989		192.213	26.4872
