# Supplementary material for: Beta amyloid aggregates induce sensitised TLR4 signalling causing long-term potentiation deficit and rat neuronal cell death
Source: Commun Biol. 2020 Feb 18;3:79. doi: 10.1038/s42003-020-0792-9 (PMC7028984; doi:10.1038/s42003-020-0792-9)
Supplement: Supplementary file 4 — Supplementary Data 2 [file 42003_2020_792_MOESM4_ESM.xlsx]

## Sheet: Fig4A
Neuron
Untreated	Monomer	Oligomer	O+RSLA	O+TAK242
18.5639	15.8702	25.7903	54.4192	18.8151
18.9239	28.175	52.5587	19.4129	29.1211
21.2617	18.9612	27.7741	41.9508	23.8929
16.4134	25.952	43.4532	44.6826	10.1083
24.3071	19.4284	50.3918	39.8312	22.3391
		28.1714		40.9349

## Sheet: Fig4B
Astrocytes
Untreated	Monomer	Oligomer	O+RSLA	O+TAK242
9.312	12.1327	25.0132	12.312	11.3771
15.1321	8.0321	24.1421	15.162	14.6381
3.1932	14.1321	17.1316	9.0133	9.3822
8.1032	7.8322	19.0131	8.512	15.3431

## Sheet: Fig4C
Co-culture
Untreated	Monomer	Oligomer	O+RSLA	O+TAK242
16.1201	10.1271	31.1987	20.329	11.9311
15.0323	13.3281	47.2408	21.0321	18.9312
14.1237	14.921	48.2414	17.3281	21.0321
13.4319	16.3213	32.8607	15.2319	19.8213
11.9802	0	32.5951	36.709	22.1281
		40.6328
