# Supplementary material for: Beta amyloid aggregates induce sensitised TLR4 signalling causing long-term potentiation deficit and rat neuronal cell death
Source: Commun Biol. 2020 Feb 18;3:79. doi: 10.1038/s42003-020-0792-9 (PMC7028984; doi:10.1038/s42003-020-0792-9)
Supplement: Supplementary file 5 — Supplementary Data 3 [file 42003_2020_792_MOESM5_ESM.xlsx]

## Sheet: Fig4_D
	MAP2		GFAP		CD11b
	ave	sem	ave	sem	ave	sem
Neuron	97.3	1.6	2	0.3	0	0
Astrocytes	2	0.2	94.2	0.1	3.8	0.4
Co-culture	40.3	7.1	57.1	1.3	2.1	0.5
